# Supplementary material for: Transcriptional and Metabolomic Analyses Indicate that Cell Wall Properties are Associated with Drought Tolerance in Brachypodium distachyon
Source: Int J Mol Sci. 2019 Apr 10;20(7):1758. doi: 10.3390/ijms20071758 (PMC6479473; doi:10.3390/ijms20071758)
Supplement: Supplementary file 1 [file ijms-20-01758-s001.zip]

Archive with 10 entries (9 files):
- supplementary Figures 1-8.pdf
- Supplementary Tables/
- Supplementary Tables/Supplemental Table 1_coverage.xlsx
- Supplementary Tables/Supplemental Table 2_Overlap DEGs between different genotypes.xlsx
- Supplementary Tables/Supplemental Table 3_GO enrichment genes ABR8-T1.xlsx
- Supplementary Tables/Supplemental Table 4_GO enrichment genes ABR4-T2.xlsx
- Supplementary Tables/Supplemental Table 5_GO enrichment genes ABR8-T2.xlsx
- Supplementary Tables/Supplemental Table 6_Cluster A-B_genes.xlsx
- Supplementary Tables/Supplemental Table 7 matrix metabolites.csv
- Supplementary Tables/~$Supplemental Table 6_GO enrichment genes ABR8-T2.xlsx
