# Supplementary material for: Transcriptional and Metabolomic Analyses Indicate that Cell Wall Properties are Associated with Drought Tolerance in Brachypodium distachyon
Source: Int J Mol Sci. 2019 Apr 10;20(7):1758. doi: 10.3390/ijms20071758 (PMC6479473; doi:10.3390/ijms20071758)
Supplement: Supplementary file 1 [file ijms-20-01758-s001.zip › Supplementary Tables/Supplemental Table 1_coverage.xlsx]

## Sheet: Sheet1
Sample	Mean Coverage	Number of Trimmed Pairs	Number of Trimmed Pairs Mapped	Mapping Rate
ABR4_t0-control_rep1	20.0846	11259337	10541965	0.936286
ABR4_t0-control_rep2	18.4414	11153146	10476771	0.939356
ABR4_t0-control_rep3	18.0187	11200406	10486264	0.93624
ABR4_t1-control_rep1	20.0924	11054097	10361988	0.937389
ABR4_t1-control_rep2	18.8118	11086919	10405636	0.938551
ABR4_t1-control_rep3	18.2367	11148303	10459997	0.938259
ABR4_t1-treated_rep1	18.9177	11235558	10532433	0.93742
ABR4_t1-treated_rep2	19.7093	11293693	10291685	0.911277
ABR4_t1-treated_rep3	17.4309	10461883	9791307	0.935903
ABR4_t2-control_rep1	18.6301	11267105	10594324	0.940288
ABR4_t2-control_rep2	19.7361	11486655	10774385	0.937992
ABR4_t2-control_rep3	19.4292	11288949	10583052	0.93747
ABR4_t2-treated_rep1	18.3979	11332196	10594143	0.934871
ABR4_t2-treated_rep2	19.3107	11203400	10536367	0.940462
ABR4_t2-treated_rep3	18.6491	11185010	10520116	0.940555
ABR8_t0-control_rep1	25.6441	11374266	10334234	0.908563
ABR8_t0-control_rep2	19.7181	11332189	10228231	0.902582
ABR8_t0-control_rep3	21.0368	11324934	10209548	0.901511
ABR8_t1-control_rep1	20.0075	11338194	10269780	0.905769
ABR8_t1-control_rep2	19.6131	11269956	10258926	0.91029
ABR8_t1-control_rep3	19.3827	11248306	10245492	0.910848
ABR8_t1-treated_rep1	19.3706	11247298	10214090	0.908137
ABR8_t1-treated_rep2	19.4626	11162247	10477796	0.938682
ABR8_t1-treated_rep3	19.0423	11203025	10201345	0.910588
ABR8_t2-control_rep1	19.0775	11129328	10149025	0.911917
ABR8_t2-control_rep2	19.0024	11102249	10140712	0.913393
ABR8_t2-control_rep3	19.2196	11183087	10212145	0.913178
ABR8_t2-treated_rep1	18.1541	10840586	9924770	0.91552
ABR8_t2-treated_rep2	19.7475	11022618	10074641	0.913997
ABR8_t2-treated_rep3	18.9603	11090169	10111746	0.911776
KOZ1_t0-control_rep1	18.9687	11142602	10572862	0.948868
KOZ1_t0-control_rep2	18.7105	11036695	10281488	0.931573
KOZ1_t0-control_rep3	18.3726	11006130	10455220	0.949945
KOZ1_t1-control_rep1	19.2734	11121706	10562111	0.949684
KOZ1_t1-control_rep2	19.27	11291133	10742356	0.951398
KOZ1_t1-control_rep3	20.8368	11502978	10882300	0.946042
KOZ1_t1-treated_rep1	19.2789	11332237	10752360	0.948829
KOZ1_t1-treated_rep2	19.675	11319392	10756474	0.95027
KOZ1_t1-treated_rep3	25.9977	11305240	10732770	0.949362
KOZ1_t2-control_rep1	18.9106	11399280	10825674	0.949681
KOZ1_t2-control_rep2	18.9781	11228297	10671463	0.950408
KOZ1_t2-control_rep3	18.6504	11268589	10737510	0.952871
KOZ1_t2-treated_rep1	18.9957	11386775	10808844	0.949245
KOZ1_t2-treated_rep2	20.333	11600622	10992476	0.947576
KOZ1_t2-treated_rep3	20.2366	11585828	10930472	0.943435
