# Supplementary material for: Transcriptional and Metabolomic Analyses Indicate that Cell Wall Properties are Associated with Drought Tolerance in Brachypodium distachyon
Source: Int J Mol Sci. 2019 Apr 10;20(7):1758. doi: 10.3390/ijms20071758 (PMC6479473; doi:10.3390/ijms20071758)
Supplement: Supplementary file 1 [file ijms-20-01758-s001.zip › Supplementary Tables/Supplemental Table 2_Overlap DEGs between different genotypes.xlsx]

## Sheet: Sheet1
	ABR4 T1 UP	ABR4 T1 DWN	ABR8 T1 UP	ABR8 T1 DWN	KOZ1 T1 UP	KOZ1 T1 DWN	ABR4 T2 UP	ABR4 T2 DWN	ABR8 T2 UP	ABR8 T2 DWN	KOZ1 T2 UP	KOZ1 T1 DWN
ABR4 T1 UP	100	0	0	1.2766	2.55319	0	2.55319	1.2766	6.38298	0.425532	5.10638	20.4255
ABR4 T1 DWN	0	100	10.2564	2.5641	18.8034	30.7692	1.7094	28.2051	13.6752	10.2564	22.2222	25.641
ABR8 T1 UP	0	6.52174	100	0	0.543478	2.71739	1.63043	5.43478	0	2.71739	6.52174	13.587
ABR8 T1 DWN	11.5385	11.5385	0	100	19.2308	7.69231	0	19.2308	3.84615	11.5385	19.2308	11.5385
KOZ1 T1 UP	2.13523	7.82918	0.355872	1.77936	100	0	3.91459	14.5907	20.6406	1.42349	25.9786	8.18505
KOZ1 T1 DWN	0	11.9205	1.65563	0.662252	0	100	1.65563	7.28477	0.331126	8.27815	25.4967	25.1656
ABR4 T2 UP	4.7619	1.5873	2.38095	0	8.73016	3.96825	100	0	1.5873	2.38095	74.6032	3.96825
ABR4 T2 DWN	1.65746	18.232	5.52486	2.76243	22.6519	12.1547	0	100	23.7569	4.97238	12.7072	49.1713
ABR8 T2 UP	10.8696	11.5942	0	0.724638	42.029	0.724638	1.44928	31.1594	100	0	24.6377	21.0145
ABR8 T2 DWN	1.14943	13.7931	5.74713	3.44828	4.5977	28.7356	3.44828	10.3448	0	100	17.2414	18.3908
KOZ1 T2 UP	0.680658	1.47476	0.680658	0.283607	4.14067	4.36756	5.33182	1.30459	1.92853	0.850822	100	0
KOZ1 T1 DWN	2.44399	1.52749	1.27291	0.152749	1.17108	3.86965	0.254582	4.53157	1.47658	0.814664	0	100
Numbers indicate the percentage of overlapping DEGs
