# Supplementary material for: Transcriptional and Metabolomic Analyses Indicate that Cell Wall Properties are Associated with Drought Tolerance in Brachypodium distachyon
Source: Int J Mol Sci. 2019 Apr 10;20(7):1758. doi: 10.3390/ijms20071758 (PMC6479473; doi:10.3390/ijms20071758)
Supplement: Supplementary file 1 [file ijms-20-01758-s001.zip › Supplementary Tables/Supplemental Table 3_GO enrichment genes ABR8-T1.xlsx]

## Sheet: Sheet1
ABR8-T1
Gene ID	Gene symbol	Description	Gene category			GO- term
				Arabidopsis ortholog	Rice ortholog	organic hydroxy compound metabolic process	organic hydroxy compound biosynthetic process
						GO:1901615	GO:1901617
Bradi2g45810	LOC100846814	4-alpha-hydroxytetrahydrobiopterin dehydratase activity /Coexpressed with genes in salt stress specific coexpression subnetwork	Dehydratase	AT1G29810	LOC_Os01g47420	GO:1901615	GO:1901617
Bradi2g12880	LOC100823246	acyltransferase activity	Acyltransferase	AT1G54570	LOC_Os01g26039	GO:1901615
Bradi1g72950	LOC100842485	Pyridoxal 5'-phosphate synthase (glutamine hydrolyzing)/ Coexpressed with genes downregulated during drought stress	Phosphate synthase	AT5G60540	LOC_Os02g03740	GO:1901615	GO:1901617
Bradi1g33590	LOC100832018	Methylsterol monooxygenase	Monooxygenase	AT4G12110	LOC_Os03g01820	GO:1901615	GO:1901617
Bradi1g69040	LOC100837605	steroid 22-alpha-hydroxylase (CYP90B1, DWF4)	Cytochrome P450	AT3G50660	LOC_Os03g12660	GO:1901615	GO:1901617
Bradi1g59680	LOC100838753	Abieta-7,13-dien-18-ol hydroxylase / CYP720B1	Cytochrome P450	AT5G36110	LOC_Os09g21260	GO:1901615	GO:1901617
Bradi1g26120	LOC100846787	Abieta-7,13-dien-18-ol hydroxylase / CYP720B1	Cytochrome P450	AT5G36110	LOC_Os07g33440	GO:1901615	GO:1901617
