# Supplementary material for: Transcriptional and Metabolomic Analyses Indicate that Cell Wall Properties are Associated with Drought Tolerance in Brachypodium distachyon
Source: Int J Mol Sci. 2019 Apr 10;20(7):1758. doi: 10.3390/ijms20071758 (PMC6479473; doi:10.3390/ijms20071758)
Supplement: Supplementary file 1 [file ijms-20-01758-s001.zip › Supplementary Tables/Supplemental Table 4_GO enrichment genes ABR4-T2.xlsx]

## Sheet: Sheet1
ABR4-T2						GO- term
Gene ID	Gene symbol	Description	Gene category				carbohydrate transport
				Arabidopsis ortholog*	Rice ortholog*	oxidation-reduction process	carbohydrate transport	carbohydrate transmembrane transport
						GO:0055114	GO:0034219	GO:0008643
Bradi2g09777	LOC100821798	Geranylgeranyl diphosphate reductase / Geranylgeranyl reductase	Oxidoreductase	AT1G74470	LOC_Os01g16020	GO:0055114
Bradi2g20850	LOC100826228	Peroxidase	Peroxidase	AT3G21770	LOC_Os05g41990	GO:0055114
Bradi4g11320	LOC100836384	protein disulfide oxidoreductase activity, glutathione peroxidase activity / Coexpressed with genes downregulated during drought stress	Glutaredoxin	AT1G03020	LOC_Os11g43520	GO:0055114
Bradi1g68887	LOC100829459	Peroxidase	Peroxidase	AT5G19890	LOC_Os03g13210	GO:0055114
Bradi1g66720	LOC100832183	Laccase	Laccase	AT5G60020	LOC_Os03g16610	GO:0055114
Bradi1g11240	LOC100833453	Plastocyanin-like domain / copper ion binding (Blast2GO)	Plastocyanin-like	AT2G02850	LOC_Os03g50160	GO:0055114
Bradi1g17840	LOC100833944	Peroxidase	Peroxidase	AT5G05340	LOC_Os07g48050	GO:0055114
Bradi1g14580	LOC100827647	Iron ion binding / Coexpressed with genes downregulated during drought stress	Oxidoreductase	AT3G19000	LOC_Os03g42130	GO:0055114
Bradi4g38460	LOC100827426	Fatty acyl-CoA reductase	Acyl-CoA reductase	AT3G44540	LOC_Os09g39410	GO:0055114
Bradi3g35310	LOC100830847	Glucose-methanol-choline GMC oxidoreductase	Oxidoreductase	AT1G72970	LOC_Os08g31030	GO:0055114
Bradi4g22660	LOC100842076	Peroxidase	Peroxidase	AT4G25980	LOC_Os11g10460	GO:0055114
Bradi1g63460	LOC100831581	Testosterone 6-beta-hydroxylase activity, testosterone 16-alpha-hydroxylase activity	Cytochrome P450	AT5G24910	LOC_Os03g21400	GO:0055114
Bradi1g10650	LOC100833535	UDP-glucose 6-dehydrogenase	Dehydrogenase	AT3G29360	LOC_Os12g25690	GO:0055114
Bradi3g50200	LOC100836459	Aldehyde dehydrogenase	Dehydrogenase	AT4G36250	LOC_Os02g43280	GO:0055114
Bradi3g27500	LOC100824609	Arachidonic acid epoxygenase activity/Cytochrome P450	Cytochrome P450	AT1G11610	LOC_Os02g32770	GO:0055114
Bradi3g08160	LOC100842451	Copper ion binding, cholesterol 7-alpha-monooxygenase activity (Blast2GO) / Cytochrome P450	Cytochrome P450	AT5G42650	LOC_Os02g12680	GO:0055114
Bradi3g52660	LOC100837492	Abscisic acid 8'-hydroxylase 1-related / Cytochrome P450	Cytochrome P450	AT4G19230	LOC_Os02g47470	GO:0055114
Bradi3g57680	LOC100827784	Nitrate reductase	Nitrate reductase	AT1G77760	LOC_Os02g53130	GO:0055114
Bradi4g05980	LOC100836578	Peroxidase	Peroxidase	AT1G05260	LOC_Os12g34524	GO:0055114
Bradi2g35907	LOC100826970	12-Oxophytodienoic acid reductase (OPR) / jasmonic acid biosynthesis / NADH:flavin oxidoreductase / NADH oxidase family	Oxidoreductase	AT1G76680	LOC_Os06g11210	GO:0055114
Bradi1g17850	LOC100834256	Peroxidase	Peroxidase	AT5G05340	LOC_Os07g48050	GO:0055114
Bradi1g45710	LOC100843750	Copper ion binding / Plastocyanin-like domain	Plastocyanin-like	AT1G22480	LOC_Os06g11490	GO:0055114
Bradi2g54690	LOC100844858	Laccase	Laccase	AT5G60020	LOC_Os01g62490	GO:0055114
Bradi1g37870	LOC100842424	Aldo-keto reductase activity, iron ion binding (Blast2GO)/ Myo-inositol oxygenase	Myoinositol oxygenase	AT1G14520	LOC_Os06g36560	GO:0055114
Bradi1g59120	LOC100843090	Copper ion binding / Plastocyanin-like domain	Plastocyanin-like	AT2G27035	LOC_Os07g02200	GO:0055114
Bradi4g34300	LOC100839027	Eukaryotic cytochrome b561 / Protein of unknown function (DUF568)	Cytochrome B561	AT4G17280	LOC_Os09g32470	GO:0055114
Bradi1g59550	LOC100835377	Peroxidase	Peroxidase	AT3G21770	LOC_Os07g01370	GO:0055114
Bradi1g75740	LOC100837612	Alkane hysroxylase CYP96A15-related / Cytochrome P450	Cytochrome P450	AT1G47620	LOC_Os03g04640	GO:0055114
Bradi5g04080	LOC100825888	Ribulose-bisphosphate carboxylase activity	Carboxylase	AT1G67090	LOC_Os12g17600	GO:0055114
Bradi1g47830	LOC100835818	2-Oxoglutarate (2OG) and FE(II)-dependent oxygenase-like protein related	Oxidoreductase	AT1G49390	LOC_Os06g08023	GO:0055114
Bradi4g38780	LOC100828125	Oxidoreductase, 2OG-FE II oxygenase family protein	Oxidoreductase	AT2G36690	LOC_Os08g44590	GO:0055114
Bradi2g35900	LOC100826659	12-oxophytodienoic acid reductase (OPR) / NADH oxidase family	Oxidoreductase	AT1G76680	LOC_Os06g11210	GO:0055114
Bradi1g01610	LOC100838562	Copper ion binding (Blast2GO) / Plastocyanin-like domain	Plastocyanin-like	AT2G02850	LOC_Os03g63390	GO:0055114
Bradi1g13760	LOC100822305	9-Cis-epoxycarotenoid dioxygenase-like / abscisic acid biosynthesis	Dioxygenase	AT1G30100	LOC_Os03g44380	GO:0055114
Bradi3g03080	LOC100840441	L-aspartate oxidase	L-aspartate oxidase	AT5G14760	LOC_Os02g04170	GO:0055114
Bradi2g23350	LOC100843353	Laccase	Laccase	AT5G60020	LOC_Os05g38410	GO:0055114
Bradi1g08120	LOC100841376	UDP-glucose 6-dehydrogenase / UDP-D-xylose biosynthesis	Dehydrogenase	AT3G29360	LOC_Os03g55070	GO:0055114
Bradi1g44480	LOC100821082	Pyruvate dehydrogenase E1 component subunit alpha	Dehydrogenase	AT1G24180	LOC_Os06g13720	GO:0055114
Bradi2g33670	LOC100838473	Cytochrome P450	Cytochrome P450	AT2G21910	LOC_Os05g08850	GO:0055114
Bradi4g05640	LOC100846741	Glutathione disulfide oxidoreductase activity (Blast2GO)	Oxidoreductase	AT1G03020	LOC_Os12g35330	GO:0055114
Bradi1g14900	LOC100834283	Steroid 17-alpha-monooxygenase activity (Blast2GO)	Cytochrome P450	AT1G66540	LOC_Os03g55240	GO:0055114
Bradi5g25740	LOC100841193	Polyamine oxidase 4-related	Polyamine oxidase	AT1G65840	LOC_Os04g57560	GO:0055114
Bradi5g00810	LOC100836109	12-Oxophytodienoic acid reductase (OPR)	Oxidoreductase	AT1G76680	LOC_Os06g11240	GO:0055114
Bradi1g00950	LOC100837430	Gibberellin 20-oxidase (E1.14.11.12)	gibberellin 20-oxidase	AT1G60980	LOC_Os03g63970	GO:0055114
Bradi5g12070	LOC100842824	Sugar transport protein	Sugar transport protein	AT1G34580	LOC_Os04g38220		GO:0034219	GO:0008643
Bradi2g40537	LOC100846408	Bidirectional sugar transporter SWEET	Sugar transport protein	AT3G14770	LOC_Os01g36070		GO:0034219	GO:0008643
Bradi3g46650	LOC100834337	Sugar (and other) transporter (Sugar_tr)	Sugar transport protein	NA	LOC_Os02g36490		GO:0034219	GO:0008643
Bradi3g08690	LOC100835732	Monosaccharide-sensing protein 2	Sugar transport protein	AT4G35300	LOC_Os02g13560		GO:0034219	GO:0008643
Bradi1g62890	LOC100834766	Bidirectional sugar transporter SWEET	Sugar transport protein	AT4G15920	LOC_Os03g22200		GO:0034219	GO:0008643
Bradi4g14710	LOC100820842	D-glucose transmembrane transporter activity (Blast2GO)	Sugar transport protein	AT5G61520	LOC_Os11g38160		GO:0034219	GO:0008643
Bradi1g23440	LOC100838875	Predicted transporter (major facilitator superfamily)	Sugar transport protein	AT2G16120	LOC_Os07g39350		GO:0034219	GO:0008643
Bradi3g10270	LOC100831049	Bidirectional sugar transporter SWEET	Sugar transport protein	AT1G66770	LOC_Os02g19820		GO:0034219	GO:0008643
