# Supplementary material for: Transcriptional and Metabolomic Analyses Indicate that Cell Wall Properties are Associated with Drought Tolerance in Brachypodium distachyon
Source: Int J Mol Sci. 2019 Apr 10;20(7):1758. doi: 10.3390/ijms20071758 (PMC6479473; doi:10.3390/ijms20071758)
Supplement: Supplementary file 1 [file ijms-20-01758-s001.zip › Supplementary Tables/Supplemental Table 5_GO enrichment genes ABR8-T2.xlsx]

## Sheet: Sheet1
ABR8-T2
						GO- term
Gene ID	Gene symbol	Description	Gene category			Regulation stress response			Plant cell wall				Oxidative stress
				Arabidopsis related*	Rice related*	regulation of defense response	regulation of response to stress		cell wall organization / external encapsulating structure organization	plant-type cell wall organization / plant-type cell wall organization or biogenesis	cell wall organization or biogenesis		hydrogen peroxide catabolic process / antibiotic catabolic process / antibiotic metabolic process	drug catabolic process	cofactor catabolic process	hydrogen peroxide metabolic process / reactive oxygen species metabolic process / response to oxidative stress / cellular oxidant detoxification /cellular detoxification / detoxification / response to toxic substance / cellular response to toxic substance	response to chemical	oxidation-reduction process
						GO:0031347	GO:0080134		GO:0071555 / GO:0045229	GO:0009664 / GO:0071669	GO:0071554		GO:0042744 / GO:0017001 / GO:0016999	GO:0042737	GO:0051187	GO:0042743 / GO:0072593 / GO:0006979 / GO:0098869 /GO:1990748 / GO:0098754 / GO:0009636 / GO:0097237	GO:0042221	GO:0055114
Bradi1g30870	LOC100837154	WRKY transcription factor	WRKY TF	AT4G31800	LOC_Os06g44010
Bradi1g72590	LOC100834439	Jasmonate ZIM domain-containing protein (JAZ)	JAZ protein	AT1G19180	LOC_Os03g08330
Bradi2g52370	LOC100834290	AP2 domain (AP2)	AP2 TF	AT1G28370	LOC_Os01g58420
Bradi3g23180	LOC100825629	Jasmonate ZIM domain-containing protein (JAZ)	JAZ protein	AT1G74950	LOC_Os10g25230
Bradi3g60027	LOC100821312	20 Kd Chaparonin, chloroplastic	Chaperonin	AT5G20720	LOC_Os02g54060
Bradi2g38660	LOC100844881	Peroxidase / Lactoperoxidase	Peroxidase	AT4G33420	LOC_Os05g04380
Bradi2g12204	LOC100846912	Peroxidase / Lactoperoxidase	Peroxidase	AT5G06720	LOC_Os01g22352
Bradi4g22660	LOC100842076	Peroxidase 13-related	Peroxidase	AT4G25980	LOC_Os11g10460
Bradi5g23550	LOC100826190	pectin methylesterase (PME)	Pectin methylesterase	AT3G06830	LOC_Os04g54850
Bradi4g05980	LOC100836578	Peroxidase 24	Peroxidase	AT1G05260	LOC_Os12g34524
Bradi2g13190	LOC100843651	Peroxidase / Lactoperoxidase	Peroxidase	AT5G15180	LOC_Os01g28030
Bradi2g12216	LOC100821101	Peroxidase / Lactoperoxidase	Peroxidase	AT5G15180	LOC_Os01g22352
Bradi1g59550	LOC100835377	Peroxidase	Peroxidase	AT3G21770	LOC_Os07g01370
Bradi2g11320	LOC100822838	Peroxidase / Lactoperoxidase	Peroxidase	AT5G15180	LOC_Os01g19020
Bradi2g11860	LOC100831935	pectin methylesterase (PME)	Pectin methylesterase	AT1G53830	LOC_Os01g21034
Bradi3g18590	LOC100846220	Xyloglucan endo-transglycosylase (XET) / Glycosyl hydrolases family 16	GH16	AT5G57550	LOC_Os08g13920
Bradi1g29880	LOC100843237	Glycosyl hydrolase (GH), subfamily GH19	GH19	AT3G12500	LOC_Os06g51060
Bradi5g14430	LOC100841292	Glycosyl hydrolase (GH), subfamily GH19	GH19	AT2G43580	LOC_Os04g41620
Bradi1g65820	LOC100838031	cytochrome-c peroxidase activity	Peroxidase	AT1G07890	LOC_Os03g17690
Bradi2g00810	Unassigned	Chlorophyllase activity	Chlorophyllase	AT1G19670	LOC_Os10g28370
Bradi1g51490	LOC100828255	Auxin responsive protein / SAUR family protein	Auxin response factor	AT1G19830	LOC_Os06g04590
Bradi5g17230	LOC100826617	OPT oligopeptide transporter protein (OPT)	Transmembrane transporter	AT5G24380	LOC_Os04g45900
Bradi4g29720	LOC100826494	Ferrous iron transmembrane transporter activity	Transmembrane transporter	AT2G01770	LOC_Os09g23300
Bradi2g46190	LOC100829904	Auxin response factor (ARF)	Auxin response factor	AT2G33860	LOC_Os01g48060
Bradi3g49020	Unassigned	Auxin responsive protein / SAUR family protein	Auxin response factor	AT5G53590	LOC_Os10g36703
Bradi2g19010	LOC100841326	iron ion binding / Molecular chaperone (DnaJ superfamily)	DnaJ chaperone	AT2G42750	LOC_Os05g45350
Bradi3g11060	LOC100844881	5-aminolevulinate synthase activity	Oxidoreductase	AT1G09940	LOC_Os10g35840
Bradi2g53970	LOC100823664	NADH dehydrogenase (ubiquinone) activity / Ubiquinone reductase	Oxidoreductase	AT1G07180	LOC_Os01g61410
Bradi4g29780	LOC100828033	Cinnamyl alcohol dehydrogenase (CAD)	CAD	AT4G37970	LOC_Os09g23540
Bradi1g69330	LOC100844110	oxysterol 7-alpha-hydroxylase activity	Cytochrome P450	AT5G42650	LOC_Os03g12500
Bradi3g35310	LOC100830847	FAD binding / glucose-mathanol-choline GMC oxidoreductase	Oxidoreductase	AT1G72970	LOC_Os08g31030
Bradi4g43860	LOC100828934	Iron ion binding / 2'-deoxymugineic-acid 2'-dioxygenase	Oxidoreductase	AT4G10490	LOC_Os07g07410
Bradi5g26230	LOC100824873	Testosterone 17-beta-dehydrogenase activity, estradiol 17-beta-dehydrogenase activity	Oxidoreductase	AT5G54190	LOC_Os04g58200
Bradi3g50200	LOC100836459	Alcohol dehydrogenase (NADP+) activity	Oxidoreductase	AT4G36250	LOC_Os02g43280
Bradi5g16740	LOC100842611	Ferric-chelate reductase activity, cytochrome-b5 reductase activity	Cytochrome b561	AT4G25570	LOC_Os04g45090
Bradi1g75730	LOC100837311	Alkane 1-monooxygenase / Omega-hydroxylase	Cytochrome P450	AT1G47620	LOC_Os03g04660
Bradi1g59570	LOC100835996	Gibberellin 2-oxidase	Gibberellin 2-oxidase	AT4G21200	LOC_Os07g01340
Bradi3g42180	LOC100837406	Flavonoid 3'-monooxygenase / Cytochrome P450 78A6-related	Cytochrome P450	AT1G01190	LOC_Os08g43390
Bradi4g44870	LOC100837024	Ferrous iron binding, ferric iron binding	Ferroxidase	AT2G40300	LOC_Os12g01530
Bradi4g39240	LOC100841584	Steroid 17-alpha-monooxygenase activity	Cytochrome P450	AT1G13080	LOC_Os12g16720
Bradi2g23460	Unassigned	Polyol dehydrogenase (NADP(+)) / NADP-dependent oxidoreductase	Aldehyde reductase	AT2G37770	LOC_Os05g38230
Bradi5g04080	LOC100825888	Ribulose-bisphosphate carboxylase activity	Carboxylase	AT1G67090	LOC_Os12g17600
Bradi2g42380	LOC100832456	Aldehyde Dehydrogenase / coniferyl-aldehyde dehydrogenase	Aldehyde dehydrogenase	AT3G24503	LOC_Os01g40870
Bradi3g28450	LOC100833295	Sterol desaturase / fatty acid hydroxylase	Oxidoreductase	AT1G02205	LOC_Os10g33250
Bradi1g01610	LOC100838562	copper ion binding	Plastocyanin-like	AT2G02850	LOC_Os03g63390
Bradi2g23350	LOC100843353	Di-, tri-valent inorganic cation transmembrane transporter activity	Multicopper oxidase	AT5G60020	LOC_Os05g38410
Bradi1g32810	Unassigned	Cytochrome P450	Cytochrome P450	AT1G11600	LOC_Os06g46680
Bradi5g25740	LOC100841193	polyamine oxidase 4-related	Oxidoreductase	AT1G65840	LOC_Os04g57560
* Based on highest similarity score using BlastP. Grey coded entrances have a similarity score <100
