# Supplementary material for: Transcriptional and Metabolomic Analyses Indicate that Cell Wall Properties are Associated with Drought Tolerance in Brachypodium distachyon
Source: Int J Mol Sci. 2019 Apr 10;20(7):1758. doi: 10.3390/ijms20071758 (PMC6479473; doi:10.3390/ijms20071758)
Supplement: Supplementary file 1 [file ijms-20-01758-s001.zip › Supplementary Tables/Supplemental Table 6_Cluster A-B_genes.xlsx]

## Sheet: Sheet1
Gene ID	Gene symbol	Description	Gene category			GO- term
				Arabidopsis ortholog	Rice ortholog	carbohydrate metabolic process	xyloglucan metabolic process	hemicellulose metabolic process	cell wall polysaccharide metabolic process	cell wall macromolecule metabolic process	cell wall organization or biogenesis	cell wall organization	external encapsulating structure organization
						GO:0005975	GO:0010411	GO:0010410	GO:0010383	GO:0044036	GO:0071554	GO:0071555	GO:0045229
		Glycoside hydrolases
Bradi5g15527	LOC100843130	Probable beta-glucosidase	GH1	AT1G61820	LOC_Os04g43360	GO:0005975
Bradi4g20197	LOC100839124	Probable beta-D-xylosidase 7	GH3	AT1G78060	LOC_Os11g18730	GO:0005975
Bradi5g23470	LOC100820868	Beta-D-xylosidase 4	GH3	AT5G09730	LOC_Os04g54810	GO:0005975
Bradi1g12710	LOC100831608	Endo-1,4-beta-xylanase like	GH10	AT1G58370	LOC_Os03g47010	GO:0005975
Bradi5g00540	LOC100831209	Pullulanase / pullulanase-type starch debranching enzyme	GH13	AT5G04360	LOC_Os08g40930	GO:0005975
Bradi3g52307	LOC100833802	Xyloglucan endotransglucosylase/hydrolase	GH16	AT1G32170	LOC_Os02g46910	GO:0005975	GO:0010411	GO:0010410	GO:0010383	GO:0044036	GO:0071554	GO:0071555	GO:0045229
Bradi1g33840	LOC100836532	Xyloglucan endotransglucosylase/hydrolase	GH16	AT5G57550	LOC_Os06g48200	GO:0005975	GO:0010411	GO:0010410	GO:0010383	GO:0044036	GO:0071554	GO:0071555	GO:0045229
Bradi1g27867	LOC100826830	Xyloglucan endotransglucosylase/hydrolase	GH16	AT2G36870	LOC_Os07g29750	GO:0005975	GO:0010411	GO:0010410	GO:0010383	GO:0044036	GO:0071554	GO:0071555	GO:0045229
Bradi3g18590	LOC100846220	Xyloglucan endotransglucosylase/hydrolase	GH16	AT5G57550	LOC_Os08g13920	GO:0005975	GO:0010411	GO:0010410	GO:0010383	GO:0044036	GO:0071554	GO:0071555	GO:0045229
Bradi2g60497	LOC100827561	Licheninase / Mixed linkage beta-glucanase / GH17 family	GH17	AT4G16260	LOC_Os05g31140	GO:0005975
Bradi3g07385	LOC100828098	Glycosyl hydrolases family 17	GH17	AT2G26600	LOC_Os02g10660	GO:0005975
Bradi3g33277	Unassigned	beta-1, 3-glucanase-like protein-related / GH17 family / glucan endo-1,3-beta-glucosidase	GH17	AT5G24318	LOC_Os11g47820	GO:0005975
Bradi2g55630	LOC100841716	Glycosyl hydrolase (GH), subfamily GH18	GH18	AT5G24090	LOC_Os01g64110	GO:0005975
Bradi1g29880	LOC100843237	Glycosyl hydrolase (GH), subfamily GH19	GH19	AT3G12500	LOC_Os06g51060	GO:0005975				GO:0044036	GO:0071554
Bradi2g18030	LOC100821496	Probable polygalacturonase	GH28	AT1G80170	LOC_Os05g46520	GO:0005975
Bradi1g76890	LOC100836905	Probable polygalacturonase	GH28	AT3G61490	LOC_Os03g03350	GO:0005975					GO:0071554	GO:0071555	GO:0045229
Bradi4g35500	LOC100838528	Putative alpha-L-fucosidase 1	GH29	AT2G28100	LOC_Os09g34920	GO:0005975
Bradi4g07847	LOC100843896	Beta-fructofuranosidase (invertase)	GH32	AT3G13790	LOC_Os09g08072	GO:0005975
Bradi1g37450	LOC100832421	Glycosyl hydrolase (GH), subfamily GH35	GH35	AT3G13750	LOC_Os06g37560	GO:0005975
		Glycosyl transferases
Bradi1g20890	Unassigned	Putative sucrose synthase. Glycosyltransferase in family GT4 / sucrose synthase 2	GT4	AT3G43190	LOC_Os07g42490	GO:0005975
Bradi2g48710	LOC100833681	Putative galacturonosyltransferase / homogalacturonan biosynthesis	GT8	AT3G58790	LOC_Os01g52710	GO:0005975					GO:0071554	GO:0071555	GO:0045229
Bradi2g13780	LOC100839498	Undecaprenyldiphospho-muramoylpentapeptide beta-N- acetylglucosaminyltransferase	GT28	AT1G73740	LOC_Os01g33230	GO:0005975
Bradi1g64560	LOC100835145	Xyloglucan 6-xylosyltransferase	GT34	AT3G62720	LOC_Os03g19330	GO:0005975	GO:0010411				GO:0071554
Bradi3g10230	LOC100846004	Xyloglucan fucosyltransferase	GT37	AT2G03220	LOC_Os02g17534	GO:0005975	GO:0010411	GO:0010410	GO:0010383	GO:0044036	GO:0071554
Bradi3g58040	LOC100830642	Xyloglucan fucosyltransferase	GT37	AT2G03220	LOC_Os02g52610	GO:0005975	GO:0010411	GO:0010410	GO:0010383	GO:0044036	GO:0071554
Bradi1g43560	LOC100828174	GDP-fucose protein O-fucosyltransferase (O-FucT) / O-fucosyltransferase 34	GT65	AT3G02250	LOC_Os06g17390	GO:0005975
Bradi1g76460	LOC100829237	Similar to glycosyltransferase. CAZy family GT77	GT77	AT1G14590	LOC_Os03g03730						GO:0071554	GO:0071555	GO:0045229
		Peroxidases
Bradi2g20850	LOC100826228	Peroxidase / Lactoperoxidase	peroxidase	AT3G21770	LOC_Os05g41990						GO:0071554	GO:0071555	GO:0045229
Bradi4g05980	LOC100836578	PEROXIDASE 24	peroxidase	AT1G05260	LOC_Os12g34524						GO:0071554	GO:0071555	GO:0045229
Bradi1g59550	LOC100835377	Peroxidase / Lactoperoxidase	peroxidase	AT3G21770	LOC_Os07g01370						GO:0071554	GO:0071555	GO:0045229
Bradi2g11320	LOC100822838	Peroxidase / Lactoperoxidase	peroxidase	AT5G15180	LOC_Os01g19020						GO:0071554	GO:0071555	GO:0045229
Bradi2g04490	LOC100830627	PEROXIDASE 25	peroxidase	AT2G41480	LOC_Os01g07770						GO:0071554	GO:0071555	GO:0045229
Bradi2g37000	LOC100842443	Peroxidase / Lactoperoxidase	peroxidase	AT5G51890	LOC_Os05g04500						GO:0071554	GO:0071555	GO:0045229
		Others
Bradi3g16307	LOC100834026	Probable mixed-linked glucan synthase 6; CslF6	CSLF	AT5G16910	LOC_Os08g06380	GO:0005975					GO:0071554	GO:0071555	GO:0045229
Bradi2g11860	LOC100831935	pectin methylesterase (PME)	PME	AT1G53830	LOC_Os01g21034	GO:0005975					GO:0071554	GO:0071555	GO:0045229
Bradi5g23550	LOC100826190	pectin methylesterase (PME)	PME	AT3G06830	LOC_Os04g54850						GO:0071554	GO:0071555	GO:0045229
Bradi1g20270	LOC100827251	Pectinacetylesterase	Pectinacetylesterase	AT1G57590	LOC_Os07g44070						GO:0071554	GO:0071555	GO:0045229
Bradi2g53580	LOC100842115	expansin-A2	expansin	AT1G26770	LOC_Os01g60770						GO:0071554	GO:0071555	GO:0045229
Bradi2g22290	LOC100823156	expansin-A4	expansin	AT1G26770	LOC_Os05g39990						GO:0071554	GO:0071555	GO:0045229
Bradi4g05860	LOC100823600	Acyl carrier protein 1, chloroplastic	Acyl carrier	AT5G27200	LOC_Os12g34890	GO:0005975
Bradi1g61630	LOC100830143	Uncharacterized protein	Unknown	AT2G41150	LOC_Os03g25110	GO:0005975
Bradi3g04460	LOC100835417	IRREGULAR XYLEM 15 / Polysaccharide biosynthesis	Unknown	AT3G50220	LOC_Os02g06380	GO:0005975		GO:0010410	GO:0010383	GO:0044036	GO:0071554
Bradi3g16927	LOC100844483	Transaldolase / Glycerone transferase	Transaldolase	AT1G12230	LOC_Os08g05830	GO:0005975
Bradi4g34430	LOC100838738	UDP-glucuronate 4-epimerase 6	epimerase	AT3G23820	LOC_Os09g32670	GO:0005975
Bradi4g18170	LOC100837613	Acyl carrier protein 4, chloroplastic	Acyl carrier	AT4G25050	LOC_Os11g31900	GO:0005975		GO:0010410	GO:0010383	GO:0044036
Bradi3g53830	LOC100822749	NAD dependent epimerase /dehydratase / UDP-glucuronate 4-epimerase 1	epimerase	AT4G30440	LOC_Os02g54890	GO:0005975
Bradi5g12260	LOC100844223	UDP-glucose 4-epimerase activity / Coexpressed with genes downregulated during drought stress	epimerase	AT3G01260	LOC_Os04g38530	GO:0005975
Bradi3g50810	LOC100826238	glucosyltransferase activity, phosphatase activity / Trehalose-phosphatase	Phosphatase	AT5G51460	LOC_Os02g44230	GO:0005975
Bradi2g45320	LOC100834496	protein trichome birefringence-like 37-related / GDSL/SGNH-like Acyl-Esterase family	TBL	AT1G28590	LOC_Os01g46350						GO:0071554
Bradi4g44860	LOC100822478	protein trichome birefringence-like 34 / GDSL/SGNH-like Acyl-Esterase family	TBL	AT2G38320	LOC_Os11g01570						GO:0071554
