# Supplementary material for: Transcriptional and Metabolomic Analyses Indicate that Cell Wall Properties are Associated with Drought Tolerance in Brachypodium distachyon
Source: Int J Mol Sci. 2019 Apr 10;20(7):1758. doi: 10.3390/ijms20071758 (PMC6479473; doi:10.3390/ijms20071758)
Supplement: Supplementary file 1 [file ijms-20-01758-s001.zip › Supplementary Tables/Supplemental Table 7 matrix metabolites.csv]

Samples	25.2	26.2	26.9	27.7	29.6	30.2	31.1	32.1	33.1	35.1	37	38.2	40.1	41.2	42.1	43.1	45.1	46.1	47.1	48.1	49.2	50.1	51.1	53.1	55.1	58.1	59	60	62	62.9	63.9	65	66.9	67.9	68.9	69.9	71	72	72.9	74	75	77	78	79	79.9	80.9	81.9	82.9	83.9
T1-ABR8	0.00E+00	9.17E+00	0.00E+00	0.00E+00	0.00E+00	0.00E+00	5.37E+01	6.02E+01	1.30E+01	1.94E+03	6.43E+02	0.00E+00	6.73E+01	2.25E+01	1.90E+02	4.28E+01	1.92E+04	3.21E+03	9.25E+01	1.37E+01	1.13E+01	9.17E+00	1.50E+00	8.69E+02	3.95E+02	1.56E+03	1.97E+02	1.49E+02	3.66E+05	5.58E+03	2.95E+03	6.30E+01	6.93E+03	1.19E+02	2.39E+03	5.47E+01	4.07E+02	4.87E+01	3.25E+02	2.81E+02	1.39E+03	6.95E+03	7.25E+02	8.73E+02	1.18E+04	6.40E+03	3.79E+02	2.14E+03	1.17E+02
T1-ABR8	0.00E+00	5.17E+00	0.00E+00	0.00E+00	0.00E+00	0.00E+00	4.00E+01	4.47E+01	6.83E+00	1.74E+03	5.34E+02	0.00E+00	2.18E+01	1.72E+01	1.13E+02	2.33E+01	1.10E+04	2.43E+03	9.73E+01	2.10E+01	6.50E+00	3.05E+01	3.83E+00	8.66E+02	3.01E+02	4.29E+02	8.58E+01	7.18E+01	3.95E+05	4.18E+03	3.01E+03	7.67E+01	5.87E+03	6.17E+01	1.91E+03	4.10E+01	2.63E+02	2.52E+01	2.36E+02	1.07E+02	9.01E+02	4.21E+03	5.84E+02	8.51E+02	1.27E+04	5.58E+03	4.53E+02	1.93E+03	1.00E+02
T1-ABR8	0.00E+00	1.07E+01	0.00E+00	0.00E+00	0.00E+00	0.00E+00	2.22E+01	4.77E+01	9.00E+00	2.60E+03	8.87E+02	0.00E+00	1.95E+01	2.78E+01	1.85E+02	4.30E+01	2.18E+04	2.44E+03	1.17E+02	1.28E+01	9.00E+00	9.33E+00	2.02E+01	1.22E+03	4.38E+02	3.45E+02	1.50E+02	4.43E+01	3.37E+05	6.00E+03	2.84E+03	5.22E+01	8.54E+03	9.70E+01	3.21E+03	4.82E+01	2.47E+02	3.58E+01	2.21E+02	1.69E+02	1.26E+03	7.70E+03	6.83E+02	8.85E+02	1.12E+04	7.55E+03	4.24E+02	2.57E+03	6.85E+01
T1-ABR8	0.00E+00	4.50E+00	0.00E+00	0.00E+00	0.00E+00	0.00E+00	3.73E+01	4.50E+01	7.33E+00	2.78E+03	7.06E+02	0.00E+00	4.68E+01	2.63E+01	2.80E+02	6.13E+01	2.87E+04	4.25E+03	1.35E+02	3.78E+01	2.12E+01	1.75E+01	1.90E+01	1.32E+03	5.08E+02	5.67E+02	1.61E+02	9.10E+01	3.40E+05	5.70E+03	2.73E+03	8.72E+01	8.91E+03	1.09E+02	3.14E+03	5.67E+01	5.34E+02	7.38E+01	3.12E+02	2.17E+02	1.48E+03	8.55E+03	8.23E+02	1.24E+03	9.18E+03	6.29E+03	3.25E+02	2.19E+03	9.07E+01
T1-ABR8	0.00E+00	6.50E+00	0.00E+00	0.00E+00	0.00E+00	0.00E+00	2.93E+01	1.58E+01	7.83E+00	1.74E+03	5.32E+02	0.00E+00	1.07E+01	1.20E+01	1.10E+02	3.87E+01	1.13E+04	2.59E+03	6.40E+01	1.40E+01	1.85E+01	1.07E+01	2.67E+00	9.04E+02	2.90E+02	3.96E+02	8.98E+01	5.27E+01	3.87E+05	4.46E+03	3.16E+03	8.15E+01	6.42E+03	1.38E+02	1.95E+03	4.20E+01	2.40E+02	3.62E+01	2.37E+02	6.50E+01	9.17E+02	4.31E+03	6.00E+02	7.95E+02	1.20E+04	4.17E+03	2.45E+02	1.37E+03	4.60E+01
T1-ABR8	0.00E+00	3.50E+00	0.00E+00	0.00E+00	0.00E+00	0.00E+00	3.32E+01	2.32E+01	1.40E+01	2.56E+03	8.23E+02	0.00E+00	3.77E+01	1.65E+01	1.11E+02	1.53E+01	1.74E+04	2.85E+03	8.98E+01	1.02E+01	1.67E+01	1.75E+01	1.05E+01	1.07E+03	3.15E+02	3.88E+02	1.11E+02	7.92E+01	3.59E+05	4.90E+03	2.90E+03	7.33E+01	7.55E+03	1.61E+02	2.53E+03	4.55E+01	1.68E+02	4.73E+01	2.03E+02	1.50E+02	1.18E+03	5.99E+03	6.13E+02	7.81E+02	1.04E+04	5.01E+03	3.09E+02	1.74E+03	4.90E+01
T1-ABR4	0.00E+00	6.50E+00	0.00E+00	0.00E+00	0.00E+00	0.00E+00	5.47E+01	5.77E+01	3.33E+00	2.15E+03	6.40E+02	0.00E+00	1.42E+01	1.13E+01	1.22E+02	5.60E+01	1.73E+04	2.31E+03	7.75E+01	2.55E+01	1.22E+01	1.30E+01	4.17E+00	9.85E+02	2.83E+02	6.89E+02	2.19E+02	7.62E+01	3.37E+05	5.19E+03	3.04E+03	9.47E+01	7.24E+03	9.02E+01	2.29E+03	3.88E+01	5.35E+02	3.90E+01	3.29E+02	1.17E+02	1.64E+03	5.80E+03	6.19E+02	9.55E+02	1.14E+04	4.10E+03	2.26E+02	1.49E+03	7.58E+01
T1-ABR4	1.00E+00	4.50E+02	1.78E+01	1.67E-01	0.00E+00	0.00E+00	1.67E+01	2.35E+01	6.00E+00	2.08E+02	9.50E+01	0.00E+00	5.50E+00	1.98E+01	1.79E+02	2.22E+01	4.99E+03	7.82E+02	2.87E+01	3.67E+00	4.17E+00	1.13E+01	0.00E+00	1.26E+02	4.90E+01	2.83E+05	5.62E+03	1.09E+04	4.96E+04	1.66E+03	5.50E+02	2.62E+01	1.04E+03	1.45E+01	4.06E+02	5.83E+00	1.24E+02	2.08E+01	7.92E+01	1.20E+03	1.03E+03	2.44E+03	2.46E+02	2.61E+02	1.29E+03	4.76E+02	2.90E+01	2.24E+02	1.08E+01
T1-ABR4	0.00E+00	1.70E+01	0.00E+00	0.00E+00	0.00E+00	0.00E+00	1.78E+01	3.57E+01	8.33E+00	1.93E+03	6.49E+02	3.33E-01	2.63E+01	2.13E+01	2.95E+02	4.63E+01	1.96E+04	2.42E+03	1.55E+02	1.63E+01	2.28E+01	1.02E+01	1.70E+01	9.60E+02	3.33E+02	2.83E+03	3.12E+02	2.42E+02	3.05E+05	5.71E+03	2.30E+03	7.53E+01	7.28E+03	8.92E+01	2.60E+03	5.27E+01	3.20E+02	5.53E+01	3.88E+02	6.70E+02	2.04E+03	7.16E+03	7.01E+02	9.60E+02	9.58E+03	3.68E+03	2.62E+02	1.35E+03	5.52E+01
T1-ABR4	0.00E+00	5.67E+00	0.00E+00	0.00E+00	0.00E+00	0.00E+00	4.32E+01	2.67E+01	1.13E+01	2.49E+03	8.29E+02	4.50E+00	2.52E+01	1.17E+01	2.70E+02	2.93E+01	1.87E+04	2.72E+03	1.00E+02	1.20E+01	1.33E+01	3.35E+01	1.18E+01	1.15E+03	4.84E+02	1.13E+03	1.52E+02	1.39E+02	3.37E+05	5.34E+03	2.74E+03	7.57E+01	9.09E+03	1.33E+02	2.81E+03	4.37E+01	2.48E+02	3.45E+01	2.59E+02	4.90E+02	1.94E+03	7.78E+03	5.90E+02	8.15E+02	9.62E+03	4.52E+03	2.86E+02	1.56E+03	4.10E+01
T1-ABR4	0.00E+00	1.58E+01	1.67E-01	0.00E+00	0.00E+00	0.00E+00	3.60E+01	4.83E+01	8.83E+00	1.90E+03	5.66E+02	0.00E+00	3.38E+01	4.05E+01	2.83E+02	4.80E+01	2.31E+04	3.24E+03	1.18E+02	2.32E+01	6.00E+00	1.68E+01	1.40E+01	7.29E+02	3.26E+02	7.18E+02	1.73E+02	8.23E+01	3.70E+05	6.05E+03	3.31E+03	1.04E+02	6.62E+03	9.65E+01	2.22E+03	1.77E+01	4.71E+02	4.53E+01	3.18E+02	3.98E+02	2.45E+03	7.55E+03	8.57E+02	1.08E+03	1.17E+04	3.03E+03	2.72E+02	1.18E+03	4.07E+01
T1-ABR4	0.00E+00	2.40E+01	0.00E+00	0.00E+00	1.67E-01	5.00E+00	4.45E+01	4.93E+01	8.67E+00	1.71E+03	6.18E+02	1.67E-01	2.05E+01	4.28E+01	2.52E+02	4.42E+01	2.63E+04	3.53E+03	1.67E+02	1.65E+01	7.17E+00	2.25E+01	1.93E+01	9.38E+02	2.59E+02	9.16E+02	2.27E+02	1.29E+02	3.48E+05	6.45E+03	2.95E+03	4.82E+01	7.08E+03	1.54E+02	2.05E+03	6.28E+01	4.46E+02	4.43E+01	2.68E+02	3.37E+02	2.63E+03	9.91E+03	9.52E+02	1.15E+03	1.24E+04	3.01E+03	2.49E+02	1.14E+03	8.42E+01
T1-ABR4	5.00E+00	4.50E+00	0.00E+00	0.00E+00	0.00E+00	0.00E+00	6.33E+01	3.88E+01	5.17E+00	2.20E+03	7.30E+02	0.00E+00	1.63E+01	4.05E+01	2.64E+02	7.10E+01	2.40E+04	3.29E+03	1.61E+02	1.77E+01	2.08E+01	1.80E+01	2.32E+01	1.18E+03	3.76E+02	1.02E+03	2.35E+02	8.37E+01	3.29E+05	7.21E+03	2.77E+03	8.58E+01	9.06E+03	1.19E+02	2.92E+03	6.53E+01	3.26E+02	4.02E+01	2.92E+02	2.62E+02	3.00E+03	9.99E+03	9.82E+02	1.19E+03	1.03E+04	3.86E+03	2.44E+02	1.43E+03	4.93E+01
TI-KOZ1	0.00E+00	4.50E+00	0.00E+00	0.00E+00	0.00E+00	0.00E+00	5.57E+01	9.00E+01	1.87E+01	3.99E+03	1.42E+03	0.00E+00	2.70E+01	2.63E+01	1.91E+02	1.05E+02	2.64E+04	3.06E+03	1.63E+02	1.68E+01	3.42E+01	2.58E+01	2.42E+01	1.83E+03	6.61E+02	2.98E+02	3.28E+02	1.01E+02	3.17E+05	6.65E+03	2.24E+03	1.16E+02	1.39E+04	2.48E+02	4.84E+03	5.82E+01	9.06E+02	4.08E+01	5.77E+02	2.51E+02	4.01E+03	9.65E+03	8.58E+02	1.23E+03	9.07E+03	6.09E+03	3.37E+02	2.31E+03	4.88E+01
TI-KOZ1	0.00E+00	0.00E+00	0.00E+00	0.00E+00	0.00E+00	4.00E+00	8.20E+01	6.30E+01	1.72E+01	3.13E+03	9.73E+02	0.00E+00	2.78E+01	4.10E+01	2.05E+02	6.13E+01	1.57E+04	3.03E+03	7.45E+01	1.07E+01	1.08E+01	3.67E+01	1.75E+01	1.23E+03	4.01E+02	1.98E+02	2.06E+02	5.95E+01	2.55E+05	3.83E+03	1.94E+03	1.06E+02	7.06E+03	9.92E+01	2.21E+03	4.63E+01	8.16E+02	4.73E+01	4.97E+02	1.27E+02	1.80E+03	4.04E+03	4.46E+02	9.08E+02	4.76E+03	3.38E+03	2.19E+02	1.13E+03	5.25E+01
TI-KOZ1	0.00E+00	4.60E+01	0.00E+00	0.00E+00	0.00E+00	0.00E+00	5.50E+01	5.88E+01	2.32E+01	3.88E+03	1.12E+03	0.00E+00	5.50E+01	3.05E+01	2.77E+02	8.98E+01	2.00E+04	2.76E+03	1.03E+02	2.88E+01	1.37E+01	6.67E+00	1.70E+01	1.62E+03	5.19E+02	1.69E+04	6.44E+02	8.57E+02	2.82E+05	4.60E+03	1.78E+03	3.83E+01	8.39E+03	9.90E+01	3.34E+03	3.23E+01	6.21E+02	2.53E+01	3.65E+02	5.69E+02	2.22E+03	4.84E+03	3.71E+02	1.02E+03	5.23E+03	4.70E+03	2.14E+02	1.40E+03	4.75E+01
TI-KOZ1	0.00E+00	1.17E+00	4.67E+00	0.00E+00	0.00E+00	0.00E+00	6.33E+01	8.50E+01	1.67E+01	2.76E+03	9.97E+02	0.00E+00	2.58E+01	3.67E+01	4.75E+02	9.70E+01	2.21E+04	4.21E+03	8.15E+01	3.23E+01	8.17E+00	1.67E+01	1.50E+01	1.34E+03	4.21E+02	4.04E+02	2.80E+02	6.33E+01	2.23E+05	3.74E+03	1.50E+03	1.02E+02	6.26E+03	7.82E+01	2.12E+03	1.52E+01	6.50E+02	3.83E+01	4.16E+02	1.73E+02	2.10E+03	5.02E+03	6.49E+02	8.82E+02	3.33E+03	3.08E+03	1.58E+02	1.20E+03	2.52E+01
TI-KOZ1	0.00E+00	3.67E+00	0.00E+00	0.00E+00	0.00E+00	0.00E+00	7.10E+01	8.02E+01	7.17E+00	2.90E+03	1.10E+03	0.00E+00	5.22E+01	2.63E+01	3.99E+02	1.20E+02	2.11E+04	3.70E+03	1.00E+02	7.67E+00	1.27E+01	1.47E+01	1.12E+01	1.24E+03	4.38E+02	2.35E+02	2.39E+02	4.88E+01	2.36E+05	4.12E+03	1.56E+03	7.33E+01	7.40E+03	1.35E+02	2.62E+03	3.25E+01	7.31E+02	6.15E+01	4.53E+02	1.78E+02	2.37E+03	5.38E+03	5.96E+02	8.61E+02	4.07E+03	3.41E+03	1.67E+02	1.17E+03	5.00E+01
TI-KOZ1	6.33E+00	2.07E+01	4.33E+00	6.67E-01	0.00E+00	0.00E+00	1.00E+02	9.73E+01	4.50E+01	6.54E+03	2.14E+03	0.00E+00	4.38E+01	5.08E+01	5.86E+02	2.66E+02	4.38E+04	6.00E+03	1.87E+02	3.02E+01	1.90E+01	3.52E+01	2.40E+01	2.93E+03	8.79E+02	3.03E+02	4.86E+02	1.27E+02	6.21E+04	5.81E+03	1.02E+03	1.37E+02	1.28E+04	2.06E+02	4.69E+03	1.16E+02	1.31E+03	9.28E+01	9.39E+02	3.01E+02	4.35E+03	9.15E+03	9.57E+02	1.27E+03	1.27E+03	6.28E+03	3.27E+02	2.31E+03	1.13E+02
TI-KOZ1	6.67E+00	3.33E-01	0.00E+00	0.00E+00	0.00E+00	0.00E+00	6.37E+01	8.42E+01	2.35E+01	3.36E+03	1.02E+03	0.00E+00	4.85E+01	4.92E+01	3.76E+02	1.07E+02	2.55E+04	3.94E+03	1.29E+02	1.33E+01	2.20E+01	3.67E+01	2.58E+01	1.42E+03	4.80E+02	2.35E+02	2.54E+02	6.18E+01	2.31E+05	4.51E+03	1.72E+03	8.38E+01	8.39E+03	1.51E+02	2.70E+03	5.03E+01	7.57E+02	6.53E+01	6.18E+02	2.53E+02	2.86E+03	5.93E+03	6.97E+02	1.13E+03	4.26E+03	3.52E+03	1.88E+02	1.45E+03	7.30E+01
T2-ABR8	0.00E+00	4.00E+00	0.00E+00	0.00E+00	0.00E+00	0.00E+00	3.37E+01	3.98E+01	8.17E+00	1.96E+03	6.21E+02	0.00E+00	2.25E+01	1.17E+01	2.86E+02	6.32E+01	1.60E+04	3.52E+03	6.67E+01	1.53E+01	0.00E+00	2.30E+01	1.02E+01	7.86E+02	3.00E+02	7.62E+02	1.41E+02	9.73E+01	3.82E+05	4.78E+03	2.85E+03	6.80E+01	5.60E+03	7.25E+01	1.65E+03	3.00E+01	2.84E+02	2.68E+01	1.86E+02	1.65E+02	1.11E+03	5.05E+03	7.41E+02	7.23E+02	1.01E+04	4.60E+03	4.08E+02	1.80E+03	9.93E+01
T2-ABR8	7.50E+00	1.75E+01	0.00E+00	0.00E+00	0.00E+00	0.00E+00	2.53E+01	4.52E+01	0.00E+00	3.60E+03	8.05E+02	1.67E-01	6.38E+01	1.85E+01	2.97E+02	4.30E+01	2.03E+04	3.87E+03	1.02E+02	2.97E+01	2.12E+01	1.52E+01	1.48E+01	1.62E+03	5.14E+02	1.47E+03	1.11E+02	9.62E+01	3.48E+05	5.18E+03	2.86E+03	4.57E+01	9.14E+03	1.33E+02	3.50E+03	5.42E+01	3.37E+02	3.23E+01	3.11E+02	1.67E+02	1.29E+03	5.97E+03	8.60E+02	1.03E+03	9.39E+03	8.29E+03	4.17E+02	3.10E+03	1.48E+02
T2-ABR8	0.00E+00	4.33E+00	0.00E+00	0.00E+00	0.00E+00	0.00E+00	2.25E+01	4.03E+01	1.97E+01	8.72E+03	2.69E+03	0.00E+00	1.55E+01	5.33E+00	1.75E+02	5.97E+01	2.05E+04	2.99E+03	1.03E+02	1.47E+01	3.78E+01	2.60E+01	1.82E+01	4.04E+03	1.43E+03	5.13E+02	2.09E+02	6.28E+01	3.26E+05	5.15E+03	2.37E+03	1.13E+02	2.98E+04	5.22E+02	1.03E+04	1.33E+02	4.30E+02	5.17E+01	2.55E+02	1.51E+02	1.49E+03	7.53E+03	8.55E+02	9.72E+02	8.38E+03	2.21E+04	1.03E+03	8.08E+03	3.11E+02
T2-ABR8	0.00E+00	9.33E+00	0.00E+00	0.00E+00	0.00E+00	1.00E+00	4.53E+01	3.37E+01	8.50E+00	2.26E+03	9.04E+02	0.00E+00	2.47E+01	2.67E+01	1.89E+02	4.15E+01	1.73E+04	3.62E+03	1.09E+02	2.37E+01	1.73E+01	2.47E+01	1.10E+01	1.20E+03	4.17E+02	7.47E+02	1.86E+02	6.32E+01	4.27E+05	4.75E+03	2.81E+03	7.07E+01	7.52E+03	1.17E+02	2.56E+03	3.95E+01	2.31E+02	3.05E+01	2.70E+02	1.45E+02	1.27E+03	4.73E+03	6.57E+02	7.62E+02	1.07E+04	5.35E+03	3.35E+02	1.68E+03	7.57E+01
T2-ABR8	0.00E+00	5.83E+00	0.00E+00	0.00E+00	0.00E+00	0.00E+00	3.45E+01	2.82E+01	1.42E+01	2.48E+03	9.19E+02	0.00E+00	2.18E+01	1.22E+01	1.66E+02	3.05E+01	1.79E+04	3.02E+03	8.78E+01	3.60E+01	6.00E+00	6.83E+00	2.57E+01	1.31E+03	4.04E+02	1.74E+02	7.72E+01	6.38E+01	3.81E+05	5.05E+03	2.99E+03	8.22E+01	8.08E+03	9.92E+01	2.63E+03	3.20E+01	2.55E+02	7.12E+01	2.23E+02	1.56E+02	1.22E+03	5.88E+03	5.93E+02	8.22E+02	1.18E+04	5.50E+03	3.13E+02	2.12E+03	1.01E+02
T2-ABR8	0.00E+00	0.00E+00	0.00E+00	0.00E+00	0.00E+00	1.33E+00	3.82E+01	3.55E+01	8.00E+00	9.44E+03	3.31E+03	0.00E+00	3.53E+01	8.17E+00	1.15E+02	8.50E+01	1.30E+04	2.15E+03	9.98E+01	9.00E+00	1.83E+01	8.17E+00	1.10E+01	4.46E+03	1.44E+03	3.36E+02	1.40E+02	5.87E+01	3.15E+05	3.73E+03	2.09E+03	9.10E+01	2.69E+04	4.39E+02	8.41E+03	1.27E+02	5.93E+02	2.58E+01	2.49E+02	1.37E+02	1.44E+03	4.73E+03	5.29E+02	7.31E+02	7.34E+03	1.73E+04	7.85E+02	6.44E+03	2.26E+02
T2-ABR4	0.00E+00	0.00E+00	0.00E+00	0.00E+00	0.00E+00	0.00E+00	6.35E+01	7.67E+01	1.35E+01	2.47E+03	8.14E+02	0.00E+00	3.00E+01	4.45E+01	1.95E+02	8.12E+01	2.64E+04	3.82E+03	1.23E+02	1.17E+01	1.48E+01	1.60E+01	1.05E+01	1.08E+03	3.10E+02	3.07E+02	1.55E+02	8.03E+01	3.54E+05	5.93E+03	2.39E+03	6.58E+01	7.18E+03	1.26E+02	2.22E+03	4.75E+01	5.16E+02	6.73E+01	3.73E+02	2.01E+02	2.14E+03	8.30E+03	9.20E+02	1.03E+03	8.89E+03	4.57E+03	2.41E+02	1.35E+03	7.65E+01
T2-ABR4	0.00E+00	3.67E+01	0.00E+00	0.00E+00	0.00E+00	0.00E+00	6.35E+01	2.05E+01	8.50E+00	1.70E+03	5.58E+02	0.00E+00	2.78E+01	3.27E+01	6.85E+02	5.73E+01	2.50E+04	3.14E+03	1.68E+02	1.25E+01	1.65E+01	2.15E+01	8.67E+00	9.24E+02	2.34E+02	7.90E+03	2.82E+02	4.18E+02	3.54E+05	5.67E+03	2.36E+03	6.73E+01	5.26E+03	5.77E+01	1.97E+03	2.82E+01	4.85E+02	3.45E+01	3.48E+02	1.03E+03	1.68E+03	7.64E+03	6.25E+02	8.86E+02	9.08E+03	2.87E+03	2.19E+02	9.02E+02	5.97E+01
T2-ABR4	0.00E+00	5.00E+00	7.17E+00	0.00E+00	0.00E+00	0.00E+00	5.53E+01	6.43E+01	1.52E+01	2.46E+03	6.55E+02	0.00E+00	2.70E+01	2.93E+01	3.48E+02	7.08E+01	2.33E+04	2.74E+03	9.98E+01	1.93E+01	1.28E+01	2.30E+01	8.17E+00	1.17E+03	3.80E+02	1.59E+03	2.28E+02	1.36E+02	3.41E+05	5.33E+03	2.63E+03	9.05E+01	8.20E+03	7.92E+01	2.75E+03	3.77E+01	4.89E+02	5.42E+01	4.05E+02	5.19E+02	1.86E+03	6.93E+03	7.46E+02	9.42E+02	9.81E+03	4.37E+03	2.61E+02	1.82E+03	6.10E+01
T2-ABR4	0.00E+00	4.00E+00	0.00E+00	0.00E+00	0.00E+00	0.00E+00	5.35E+01	3.08E+01	9.00E+00	2.96E+03	9.08E+02	3.33E-01	3.92E+01	2.68E+01	2.61E+02	6.73E+01	2.49E+04	3.12E+03	1.25E+02	8.00E+00	1.47E+01	3.68E+01	1.68E+01	1.42E+03	4.62E+02	8.45E+02	1.69E+02	7.97E+01	3.48E+05	5.42E+03	2.57E+03	6.62E+01	9.74E+03	1.51E+02	3.51E+03	4.65E+01	5.18E+02	4.05E+01	3.27E+02	3.87E+02	2.06E+03	7.46E+03	7.82E+02	1.13E+03	1.05E+04	4.57E+03	3.02E+02	1.66E+03	5.18E+01
T2-ABR4	0.00E+00	4.33E+00	0.00E+00	0.00E+00	0.00E+00	0.00E+00	2.82E+01	3.88E+01	2.30E+01	1.68E+03	5.56E+02	0.00E+00	3.87E+01	1.65E+01	3.03E+02	6.63E+01	2.29E+04	3.41E+03	9.65E+01	1.20E+01	1.50E+01	7.50E+00	1.03E+01	8.09E+02	2.49E+02	7.90E+02	1.85E+02	1.03E+02	3.63E+05	6.47E+03	2.95E+03	7.00E+01	5.60E+03	8.87E+01	1.87E+03	4.28E+01	3.40E+02	5.20E+01	4.21E+02	2.56E+02	2.27E+03	6.44E+03	7.34E+02	1.02E+03	1.20E+04	2.82E+03	2.10E+02	9.48E+02	7.02E+01
T2-ABR4	4.83E+00	8.33E+00	0.00E+00	1.67E-01	3.67E+00	0.00E+00	5.42E+01	4.57E+01	1.07E+01	1.89E+03	8.02E+02	0.00E+00	2.07E+01	3.18E+01	2.56E+02	4.67E+01	2.55E+04	3.60E+03	1.07E+02	2.77E+01	1.72E+01	4.83E+00	1.08E+01	1.03E+03	3.28E+02	1.26E+03	2.13E+02	9.08E+01	3.78E+05	5.66E+03	2.42E+03	8.43E+01	6.49E+03	6.50E+01	2.18E+03	3.05E+01	3.33E+02	4.38E+01	4.25E+02	3.47E+02	2.19E+03	8.06E+03	8.06E+02	1.10E+03	9.09E+03	3.20E+03	2.49E+02	1.01E+03	5.53E+01
T2-ABR4	0.00E+00	0.00E+00	0.00E+00	0.00E+00	0.00E+00	0.00E+00	3.10E+01	3.97E+01	6.00E+00	2.27E+03	6.10E+02	0.00E+00	3.83E+01	5.88E+01	2.23E+02	6.63E+01	2.37E+04	3.29E+03	1.36E+02	1.15E+01	5.12E+01	2.18E+01	2.33E+01	1.08E+03	3.08E+02	5.90E+02	1.97E+02	9.07E+01	4.16E+05	6.39E+03	3.12E+03	8.40E+01	7.61E+03	1.03E+02	2.54E+03	4.63E+01	3.48E+02	4.45E+01	3.28E+02	2.40E+02	2.57E+03	7.14E+03	7.47E+02	1.27E+03	1.31E+04	3.21E+03	2.84E+02	1.34E+03	5.17E+01
T2-KOZ1	6.17E+00	6.17E+00	0.00E+00	0.00E+00	0.00E+00	0.00E+00	3.93E+01	4.80E+01	9.50E+00	4.34E+03	1.49E+03	0.00E+00	2.73E+01	3.15E+01	2.11E+02	8.05E+01	2.17E+04	2.39E+03	1.23E+02	4.17E+00	7.00E+00	2.52E+01	2.18E+01	1.94E+03	7.27E+02	2.36E+02	2.83E+02	7.28E+01	3.41E+05	6.17E+03	2.90E+03	7.30E+01	1.55E+04	2.07E+02	5.37E+03	6.87E+01	9.33E+02	7.12E+01	5.69E+02	1.81E+02	2.54E+03	6.85E+03	5.40E+02	1.01E+03	1.14E+04	6.80E+03	3.43E+02	2.61E+03	9.28E+01
T2-KOZ1	0.00E+00	3.33E+00	0.00E+00	0.00E+00	0.00E+00	0.00E+00	1.14E+02	1.26E+02	1.93E+01	5.89E+03	1.97E+03	0.00E+00	5.40E+01	7.18E+01	3.86E+02	2.06E+02	3.57E+04	4.90E+03	1.64E+02	2.70E+01	4.12E+01	3.87E+01	3.95E+01	2.80E+03	8.05E+02	2.38E+02	4.32E+02	9.33E+01	2.05E+05	5.98E+03	1.38E+03	1.34E+02	1.49E+04	2.62E+02	5.15E+03	6.73E+01	1.73E+03	8.35E+01	1.17E+03	2.52E+02	4.29E+03	8.39E+03	9.89E+02	1.33E+03	3.21E+03	7.45E+03	3.00E+02	2.42E+03	8.18E+01
T2-KOZ1	0.00E+00	3.33E+00	0.00E+00	0.00E+00	0.00E+00	0.00E+00	5.20E+01	6.95E+01	9.17E+00	7.90E+03	2.80E+03	1.67E-01	5.62E+01	4.33E+01	2.88E+02	1.57E+02	1.77E+04	3.16E+03	8.42E+01	1.82E+01	2.00E+01	1.20E+01	1.20E+01	3.70E+03	1.30E+03	1.51E+02	2.67E+02	6.50E+01	1.80E+05	2.85E+03	1.15E+03	6.38E+01	1.78E+04	2.77E+02	5.88E+03	7.63E+01	9.18E+02	2.90E+01	7.47E+02	2.01E+02	1.87E+03	4.06E+03	4.98E+02	6.56E+02	2.65E+03	8.15E+03	4.47E+02	2.79E+03	1.23E+02
T2-KOZ1	0.00E+00	6.50E+00	0.00E+00	0.00E+00	0.00E+00	0.00E+00	6.37E+01	1.07E+02	8.17E+00	9.42E+03	3.15E+03	0.00E+00	5.72E+01	6.60E+01	3.85E+02	1.64E+02	2.06E+04	3.81E+03	1.16E+02	1.92E+01	1.75E+01	2.25E+01	1.67E+01	4.37E+03	1.42E+03	1.44E+02	2.46E+02	6.68E+01	1.70E+05	3.63E+03	1.18E+03	1.07E+02	2.13E+04	3.37E+02	7.55E+03	1.28E+02	1.19E+03	6.45E+01	6.31E+02	2.00E+02	2.18E+03	4.44E+03	6.18E+02	8.18E+02	2.79E+03	9.70E+03	5.73E+02	3.14E+03	1.62E+02
T2-KOZ1	0.00E+00	0.00E+00	0.00E+00	3.83E+00	0.00E+00	0.00E+00	5.72E+01	6.45E+01	2.35E+01	6.38E+03	2.15E+03	0.00E+00	5.97E+01	3.37E+01	4.37E+02	1.57E+02	2.65E+04	4.17E+03	1.36E+02	2.67E+01	1.78E+01	2.88E+01	1.18E+01	2.60E+03	9.34E+02	1.54E+02	4.31E+02	1.20E+02	2.15E+05	4.37E+03	1.58E+03	8.50E+01	1.41E+04	2.61E+02	4.84E+03	6.88E+01	9.29E+02	6.92E+01	6.23E+02	2.13E+02	3.08E+03	6.22E+03	6.44E+02	8.99E+02	3.17E+03	6.37E+03	2.94E+02	2.34E+03	1.15E+02
T2-KOZ1	0.00E+00	1.30E+01	0.00E+00	0.00E+00	0.00E+00	0.00E+00	4.40E+01	7.63E+01	1.48E+01	1.50E+04	4.99E+03	0.00E+00	2.32E+01	2.52E+01	3.24E+02	1.93E+02	2.08E+04	3.06E+03	9.90E+01	2.02E+01	1.62E+01	2.40E+01	1.50E+01	6.68E+03	2.43E+03	1.32E+02	3.67E+02	5.77E+01	6.00E+04	2.89E+03	7.32E+02	6.37E+01	3.13E+04	4.62E+02	1.04E+04	1.21E+02	1.28E+03	6.27E+01	8.00E+02	1.52E+02	2.36E+03	4.50E+03	4.61E+02	6.93E+02	1.09E+03	1.29E+04	6.24E+02	4.16E+03	1.78E+02
TO-ABR8	0.00E+00	1.75E+01	0.00E+00	0.00E+00	0.00E+00	0.00E+00	4.15E+01	3.73E+01	1.37E+01	2.49E+03	7.34E+02	0.00E+00	3.92E+01	9.67E+00	1.95E+02	4.78E+01	1.29E+04	3.14E+03	1.86E+02	3.35E+01	1.67E+01	3.07E+01	9.50E+00	1.11E+03	3.39E+02	4.34E+02	1.53E+02	8.20E+01	3.57E+05	5.03E+03	3.03E+03	6.12E+01	7.89E+03	1.33E+02	3.15E+03	6.53E+01	2.95E+02	4.15E+01	2.35E+02	2.45E+02	1.01E+03	5.04E+03	6.96E+02	9.37E+02	1.28E+04	8.37E+03	4.76E+02	2.65E+03	1.20E+02
TO-ABR8	0.00E+00	1.33E+01	0.00E+00	0.00E+00	0.00E+00	0.00E+00	4.68E+01	4.90E+01	1.62E+01	2.42E+03	7.00E+02	0.00E+00	4.43E+01	1.92E+01	2.69E+02	3.67E+01	1.76E+04	3.44E+03	7.38E+01	1.97E+01	1.55E+01	1.52E+01	9.50E+00	1.09E+03	3.51E+02	1.01E+02	1.78E+02	4.13E+01	3.91E+05	5.31E+03	3.23E+03	3.82E+01	7.14E+03	7.70E+01	2.63E+03	4.70E+01	2.98E+02	5.58E+01	2.57E+02	1.92E+02	1.18E+03	5.82E+03	8.09E+02	1.13E+03	1.25E+04	6.69E+03	4.22E+02	2.18E+03	1.03E+02
TO-ABR8	0.00E+00	0.00E+00	0.00E+00	0.00E+00	0.00E+00	0.00E+00	4.18E+01	3.67E+01	1.58E+01	1.68E+03	5.38E+02	0.00E+00	2.50E+01	8.83E+00	2.49E+02	5.42E+01	1.57E+04	3.20E+03	1.02E+02	3.27E+01	1.23E+01	6.67E+00	9.50E+00	9.28E+02	3.05E+02	7.80E+01	1.16E+02	6.85E+01	3.45E+05	4.67E+03	2.90E+03	6.33E+01	5.52E+03	5.12E+01	2.03E+03	3.48E+01	2.89E+02	1.72E+01	2.44E+02	1.26E+02	1.17E+03	4.90E+03	7.26E+02	8.45E+02	1.08E+04	4.14E+03	2.78E+02	1.58E+03	6.72E+01
TO-ABR4	0.00E+00	8.50E+00	0.00E+00	0.00E+00	0.00E+00	0.00E+00	6.90E+01	5.43E+01	1.53E+01	1.99E+03	5.02E+02	0.00E+00	2.53E+01	2.90E+01	1.73E+02	6.32E+01	2.45E+04	3.11E+03	1.11E+02	2.33E+01	6.83E+00	2.18E+01	1.18E+01	9.74E+02	3.78E+02	3.55E+03	3.00E+02	1.47E+02	3.27E+05	5.54E+03	2.41E+03	7.85E+01	6.98E+03	1.24E+02	2.38E+03	2.38E+01	4.69E+02	3.60E+01	3.57E+02	3.21E+02	1.57E+03	7.48E+03	8.42E+02	9.66E+02	9.50E+03	4.25E+03	1.97E+02	1.25E+03	3.47E+01
TO-ABR4	0.00E+00	0.00E+00	0.00E+00	0.00E+00	0.00E+00	0.00E+00	3.47E+01	4.17E+01	1.68E+01	1.98E+03	5.53E+02	0.00E+00	1.47E+01	2.32E+01	1.62E+02	4.07E+01	2.52E+04	3.02E+03	1.13E+02	1.62E+01	1.08E+01	2.13E+01	2.37E+01	8.84E+02	2.65E+02	1.29E+03	2.51E+02	1.40E+02	3.32E+05	6.56E+03	2.73E+03	9.32E+01	6.99E+03	9.87E+01	2.42E+03	3.43E+01	4.22E+02	5.15E+01	2.84E+02	1.82E+02	1.96E+03	8.67E+03	7.39E+02	1.04E+03	1.08E+04	3.84E+03	2.15E+02	1.44E+03	7.62E+01
TO-ABR4	0.00E+00	6.67E+00	0.00E+00	0.00E+00	0.00E+00	0.00E+00	5.25E+01	3.48E+01	1.70E+01	1.86E+03	5.79E+02	0.00E+00	1.68E+01	1.35E+01	3.81E+02	2.87E+01	2.13E+04	2.35E+03	1.10E+02	2.30E+01	9.00E+00	1.18E+01	9.83E+00	7.31E+02	2.66E+02	3.77E+03	2.73E+02	2.02E+02	3.42E+05	5.36E+03	2.62E+03	6.30E+01	6.20E+03	8.85E+01	1.83E+03	2.28E+01	5.38E+02	4.15E+01	3.11E+02	6.54E+02	1.87E+03	6.85E+03	5.93E+02	1.06E+03	9.30E+03	3.03E+03	2.47E+02	1.02E+03	5.93E+01
TO-KOZ1	0.00E+00	1.65E+01	0.00E+00	0.00E+00	0.00E+00	0.00E+00	5.20E+01	6.03E+01	6.83E+00	4.00E+03	1.35E+03	1.67E-01	2.97E+01	2.13E+01	2.35E+02	1.06E+02	2.89E+04	3.20E+03	1.20E+02	3.45E+01	1.33E+01	1.88E+01	2.93E+01	1.80E+03	6.94E+02	7.61E+02	2.55E+02	1.07E+02	3.32E+05	6.38E+03	2.49E+03	1.03E+02	1.45E+04	1.72E+02	4.54E+03	6.83E+01	5.79E+02	5.00E+01	4.22E+02	2.68E+02	2.71E+03	9.73E+03	9.54E+02	1.30E+03	9.76E+03	6.35E+03	3.11E+02	2.25E+03	1.53E+02
TO-KOZ1	0.00E+00	5.67E+00	0.00E+00	0.00E+00	0.00E+00	4.00E+00	6.48E+01	1.08E+02	1.67E+01	3.21E+03	1.10E+03	0.00E+00	7.28E+01	5.50E+01	1.83E+02	6.92E+01	2.32E+04	2.86E+03	1.31E+02	2.57E+01	9.50E+00	1.07E+01	2.87E+01	1.25E+03	4.18E+02	3.20E+02	2.78E+02	5.02E+01	2.71E+05	4.86E+03	1.99E+03	1.31E+02	8.04E+03	1.39E+02	2.82E+03	3.72E+01	8.67E+02	6.60E+01	5.41E+02	1.70E+02	2.93E+03	5.91E+03	5.13E+02	1.43E+03	5.96E+03	3.90E+03	1.99E+02	1.19E+03	7.17E+01
TO-KOZ1	0.00E+00	1.11E+01	0.00E+00	0.00E+00	0.00E+00	2.00E+00	5.84E+01	8.43E+01	1.18E+01	3.60E+03	1.23E+03	8.33E-02	5.13E+01	3.82E+01	2.09E+02	8.74E+01	2.60E+04	3.03E+03	1.25E+02	3.01E+01	1.14E+01	1.48E+01	2.90E+01	1.53E+03	5.56E+02	5.41E+02	2.66E+02	7.86E+01	3.02E+05	5.62E+03	2.24E+03	1.17E+02	1.12E+04	1.55E+02	3.68E+03	5.28E+01	7.23E+02	5.80E+01	4.82E+02	2.19E+02	2.82E+03	7.82E+03	7.33E+02	1.36E+03	7.86E+03	5.12E+03	2.55E+02	1.72E+03	1.12E+02
[truncated: 2,262 more columns]
